# Supplementary material for: Evaluation of infrared thermography as a non-invasive method of measuring the autonomic nervous response in sheep
Source: PLoS One. 2020 May 29;15(5):e0233558. doi: 10.1371/journal.pone.0233558 (PMC7259670; doi:10.1371/journal.pone.0233558)
Supplement: S1 Dataset — (XLSX) [file pone.0233558.s002.xlsx]

## Sheet: PCV
Treatment	Animal ID	Date	post-sample	pre-sample
Epinephrine	25	2012-04-04	0.33	0.29
Epinephrine	27	2012-04-11	0.35	0.25
Epinephrine	31	2012-04-05	0.31	0.27
Epinephrine	35	2012-04-04	0.35	0.26
Epinephrine	36	2012-04-03	0.33	0.3
Epinephrine	37	2012-04-03	0.32	0.23
Epinephrine	38	2012-04-02	0.34	0.27
Epinephrine	39	2012-04-02	0.32	0.28
Epinephrine	43	2012-04-04	0.37	0.26
Saline	17	2012-04-03	0.27	0.28
Saline	18	2012-04-03	0.3	0.32
Saline	20	2012-04-05	0.27	0.28
Saline	22	2012-04-02	0.25	0.26
Saline	24	2012-04-02	0.26	0.26
Saline	26	2012-04-03	0.24	0.25
Saline	28	2012-04-04	0.22	0.24
Saline	42	2012-04-03	0.28	0.29
Saline	45	2012-04-04	0.26	0.28

## Sheet: Cortisol
Treatment	Animal ID	Date	Time ID	Time	Cortisol concentrations
Epinephrine	25	2012-04-04	A	-10	90
Epinephrine	27	2012-04-11	A	-10	85
Epinephrine	31	2012-05-05	A	-10	144
Epinephrine	35	2012-04-04	A	-10	27
Epinephrine	36	2012-04-03	A	-10	70
Epinephrine	37	2012-04-03	A	-10	51
Epinephrine	38	2012-04-02	A	-10	252
Epinephrine	39	2012-04-02	A	-10	153
Epinephrine	43	2012-04-04	A	-10	110
Saline	17	2012-04-03	A	-10	71
Saline	18	2012-04-03	A	-10	98
Saline	20	2012-05-05	A	-10	201
Saline	22	2012-04-02	A	-10	5
Saline	24	2012-04-02	A	-10	54
Saline	26	2012-04-03	A	-10	53
Saline	28	2012-04-04	A	-10	79
Saline	42	2012-04-03	A	-10	74
Saline	45	2012-04-04	A	-10	22
Epinephrine	25	2012-04-04	B	-5	52
Epinephrine	27	2012-04-11	B	-5	52
Epinephrine	31	2012-05-05	B	-5	169
Epinephrine	35	2012-04-04	B	-5	22
Epinephrine	36	2012-04-03	B	-5	48
Epinephrine	37	2012-04-03	B	-5	33
Epinephrine	38	2012-04-02	B	-5	227
Epinephrine	39	2012-04-02	B	-5	94
Epinephrine	43	2012-04-04	B	-5	71
Saline	17	2012-04-03	B	-5	42
Saline	18	2012-04-03	B	-5	103
Saline	20	2012-05-05	B	-5	151
Saline	22	2012-04-02	B	-5	5
Saline	24	2012-04-02	B	-5	21
Saline	26	2012-04-03	B	-5	35
Saline	28	2012-04-04	B	-5	47
Saline	42	2012-04-03	B	-5	52
Saline	45	2012-04-04	B	-5	15
Epinephrine	25	2012-04-04	C	15	112
Epinephrine	27	2012-04-11	C	15	147
Epinephrine	31	2012-05-05	C	15	296
Epinephrine	35	2012-04-04	C	15	150
Epinephrine	36	2012-04-03	C	15	78
Epinephrine	37	2012-04-03	C	15	148
Epinephrine	38	2012-04-02	C	15	275
Epinephrine	39	2012-04-02	C	15	56
Epinephrine	43	2012-04-04	C	15	230
Saline	17	2012-04-03	C	15	20
Saline	18	2012-04-03	C	15	32
Saline	20	2012-05-05	C	15	70
Saline	22	2012-04-02	C	15	5
Saline	24	2012-04-02	C	15	6
Saline	26	2012-04-03	C	15	13
Saline	28	2012-04-04	C	15	28
Saline	42	2012-04-03	C	15	11
Saline	45	2012-04-04	C	15	5

## Sheet: Catecholamines
Animal ID	Treatment	Sample ID!	Time	Epinephrine CONC	Norepinephrine CONC	Log Epi	Log Norepi
25	Epinephrine	1	-2	633	2829	6.45047	7.94768
25	Epinephrine	5	0	517	2878	6.24804	7.96485
25	Epinephrine	9	2	464942	2205	13.0497	7.69848
25	Epinephrine	13	4	725541	1883	13.4947	7.54062
25	Epinephrine	17	6	448969	6989	13.0147	8.85209
25	Epinephrine	21	8	58913	10429	10.9838	9.25235
25	Epinephrine	25	10	29700	14889	10.2989	9.60838
27	Epinephrine	1	-2	333	4175	5.80814	8.33687
27	Epinephrine	5	0	334	5413	5.81114	8.59656
27	Epinephrine	9	2	434404	5909	12.9817	8.68423
27	Epinephrine	13	4	543211	5870	13.2053	8.67761
27	Epinephrine	16	6	429803	4622	12.9711	8.43858
27	Epinephrine	21	8	30501	7954	10.3255	8.98143
27	Epinephrine	25	10	17765	8312	9.78499	9.02546
31	Epinephrine	1	-2	408	3354	6.01127	8.11791
31	Epinephrine	5	0	610	2963	6.41346	7.99396
31	Epinephrine	9	2	326322	2413	12.6956	7.78863
31	Epinephrine	13	4	540971	1702	13.2011	7.43956
31	Epinephrine	16	6	462245	2458	13.0439	7.8071
31	Epinephrine	21	8	30444	1725	10.3236	7.45298
31	Epinephrine	24	10	15811	2636	9.66846	7.87702
35	Epinephrine	1	-2	180	1856	5.19296	7.52618
35	Epinephrine	5	0	280	2154	5.63479	7.67508
35	Epinephrine	9	2	479597	1374	13.0807	7.22548
35	Epinephrine	13	4	590216	1652	13.2882	7.40974
35	Epinephrine	16	6	437345	2138	12.9885	7.66763
35	Epinephrine	21	8	27742	1584	10.2307	7.36771
35	Epinephrine	24	10	12844	1629	9.46063	7.39572
36	Epinephrine	1	-2	332	2231	5.80513	7.71021
36	Epinephrine	5	0	241	2499	5.4848	7.82365
36	Epinephrine	9	2	411084	3024	12.9266	8.01434
36	Epinephrine	13	4	462605	1721	13.0446	7.45066
36	Epinephrine	16	6	384573	1860	12.8599	7.52833
36	Epinephrine	21	8	17336	2195	9.76054	7.69394
36	Epinephrine	24	10	9108	2497	9.11691	7.82285
37	Epinephrine	1	-2	173	2134	5.15329	7.66575
37	Epinephrine	5	0	205	2079	5.32301	7.63964
37	Epinephrine	9	2	399922	5604	12.899	8.63124
37	Epinephrine	13	4	508867	4766	13.1399	8.46926
37	Epinephrine	16	6	403814	1344	12.9087	7.20341
37	Epinephrine	21	8	20844	1547	9.94482	7.34407
37	Epinephrine	25	10	8508	1711	9.04876	7.44483
38	Epinephrine	1	-2	598	2348	6.39359	7.76132
38	Epinephrine	5	0	940	7608	6.84588	8.93696
38	Epinephrine	9	2	574556	8498	13.2614	9.04759
38	Epinephrine	13	4	867940	10381	13.6739	9.24773
38	Epinephrine	16	6	728955	9942	13.4994	9.20452
38	Epinephrine	21	8	48897	9774	10.7975	9.18748
38	Epinephrine	24	10	33839	8717	10.4294	9.07303
39	Epinephrine	1	-2	801	4178	6.68586	8.33759
39	Epinephrine	5	0	1376	8006	7.22694	8.98795
39	Epinephrine	9	2	349096	6884	12.7631	8.83696
39	Epinephrine	13	4	576353	6725	13.2645	8.81359
39	Epinephrine	17	6	261740	5223	12.4751	8.56083
39	Epinephrine	21	8	38471	6167	10.5577	8.72697
39	Epinephrine	24	10	21059	7768	9.95508	8.95777
43	Epinephrine	1	-2	164	2078	5.09987	7.63916
43	Epinephrine	5	0	409	2800	6.01372	7.93737
43	Epinephrine	9	2	528195	1808	13.1772	7.49998
43	Epinephrine	13	4	745959	1997	13.5224	7.5994
43	Epinephrine	16	6	730990	2058	13.5022	7.62949
43	Epinephrine	21	8	27331	1711	10.2158	7.44483
43	Epinephrine	24	10	12492	2122	9.43284	7.66011
17	Saline	1	-2	320	2429	5.76832	7.79523
17	Saline	5	0	353	2370	5.86647	7.77065
17	Saline	9	2	446	2848	6.10032	7.95437
17	Saline	12	4	423	2729	6.04737	7.91169
17	Saline	16	6	349	2294	5.85507	7.73805
17	Saline	20	8	437	2202	6.07993	7.69712
17	Saline	24	10	435	2474	6.07535	7.81359
18	Saline	1	-2	497	3650	6.20859	8.20248
18	Saline	5	0	540	3585	6.29157	8.18451
18	Saline	9	2	619	3805	6.42811	8.24407
18	Saline	13	4	587	3780	6.37502	8.23748
18	Saline	16	6	533	2973	6.27852	7.99733
18	Saline	20	8	547	2743	6.30445	7.91681
18	Saline	24	10	559	3077	6.32615	8.03171
20	Saline	1	-2	452	3565	6.11368	8.17892
20	Saline	5	0	517	2599	6.24804	7.86288
20	Saline	9	2	446	3142	6.10032	8.05261
20	Saline	13	4	343	3541	5.83773	8.17216
20	Saline	16	6	521	3668	6.25575	8.2074
20	Saline	21	8	433	4005	6.07074	8.2953
20	Saline	25	10	467	4048	6.14633	8.30598
22	Saline	1	-2	207	2280	5.33272	7.73193
22	Saline	5	0	244	2634	5.49717	7.87626
22	Saline	9	2	221	2582	5.39816	7.85632
22	Saline	13	4	208	2616	5.33754	7.8694
22	Saline	17	6	268	2342	5.59099	7.75876
22	Saline	21	8	214	2166	5.36598	7.68064
22	Saline	24	10	97	2246	4.57471	7.71691
24	Saline	1	-2	246	1572	5.50533	7.3601
24	Saline	5	0	274	1738	5.61313	7.46049
24	Saline	9	2	342	1876	5.83481	7.5369
24	Saline	13	4	311	1682	5.73979	7.42774
24	Saline	17	6	387	1759	5.95842	7.4725
24	Saline	21	8	274	1621	5.61313	7.3908
24	Saline	24	10	223	1624	5.40717	7.39265
26	Saline	1	-2	208	4542	5.33754	8.42112
26	Saline	5	0	321	6735	5.77144	8.81507
26	Saline	9	2	325	7926	5.78383	8.9779
26	Saline	13	4	269	5844	5.59471	8.67317
26	Saline	16	6	346	8167	5.84644	9.00786
26	Saline	21	8	254	5001	5.53733	8.51739
26	Saline	24	10	283	6100	5.64545	8.71604
28	Saline	1	-2	358	3235	5.88053	8.08178
28	Saline	5	0	420	2892	6.04025	7.9697
28	Saline	9	2	375	3191	5.92693	8.06809
28	Saline	13	4	275	3379	5.61677	8.12534
28	Saline	16	6	309	2778	5.73334	7.92949
28	Saline	21	8	350	4722	5.85793	8.45999
28	Saline	24	10	386	4857	5.95584	8.48818
42	Saline	1	-2	353	1947	5.86647	7.57405
42	Saline	5	0	409	2145	6.01372	7.67089
42	Saline	9	2	271	1639	5.60212	7.40184
42	Saline	13	4	270	1884	5.59842	7.54115
42	Saline	16	6	284	2067	5.64897	7.63385
42	Saline	21	8	240	1800	5.48064	7.49554
42	Saline	24	10	138	1840	4.92725	7.51752
45	Saline	1	-2	480	3335	6.17379	8.11223
45	Saline	5	0	376	2667	5.92959	7.88871
45	Saline	9	2	494	3877	6.20254	8.26282
45	Saline	13	4	370	2709	5.9135	7.90433
45	Saline	16	6	332	2945	5.80513	7.98786
45	Saline	21	8	343	2579	5.83773	7.85516
45	Saline	25	10	212	2249	5.35659	7.71824

## Sheet: IRT
Time	Period	Treatment	Animal ID	Average EyeTemp
-24	baseline	Epinephrine	25
-23	baseline	Epinephrine	25
-22	baseline	Epinephrine	25
-21	baseline	Epinephrine	25
-20	baseline	Epinephrine	25
-19	baseline	Epinephrine	25
-18	baseline	Epinephrine	25
-17	baseline	Epinephrine	25
-16	baseline	Epinephrine	25	39.3
-15	baseline	Epinephrine	25	39.175
-14	baseline	Epinephrine	25	39.2667
-13	baseline	Epinephrine	25	39.1667
-12	baseline	Epinephrine	25	39.3
-11	baseline	Epinephrine	25	39.4
-10	baseline	Epinephrine	25	39.2333
-9	baseline	Epinephrine	25	39.125
-8	baseline	Epinephrine	25	39.4333
-7	baseline	Epinephrine	25	39.3
-6	baseline	Epinephrine	25	39.2
-5	baseline	Epinephrine	25	39.2
-4	baseline	Epinephrine	25	39.1667
-3	baseline	Epinephrine	25	39.1667
-2	baseline	Epinephrine	25	39.2
-1	baseline	Epinephrine	25	39.2667
0	infusion	Epinephrine	25	39.4333
1	infusion	Epinephrine	25	39.4333
2	infusion	Epinephrine	25	39.2
3	infusion	Epinephrine	25	39.1
4	infusion	Epinephrine	25	39.4
5	infusion	Epinephrine	25	39.65
6	infusion	Epinephrine	25	39.425
7	post	Epinephrine	25	39.2667
8	post	Epinephrine	25	39
9	post	Epinephrine	25	39
10	post	Epinephrine	25	39.1667
11	post	Epinephrine	25	39.275
12	post	Epinephrine	25	39.0667
13	post	Epinephrine	25	39.4
14	post	Epinephrine	25	39.1667
15	post	Epinephrine	25	39
16	post	Epinephrine	25	39.275
17	post	Epinephrine	25	39.1
18	post	Epinephrine	25	39
19	post	Epinephrine	25	39
20	post	Epinephrine	25	39
21	post	Epinephrine	25
-24	baseline	Epinephrine	27
-23	baseline	Epinephrine	27
-22	baseline	Epinephrine	27
-21	baseline	Epinephrine	27
-20	baseline	Epinephrine	27
-19	baseline	Epinephrine	27
-18	baseline	Epinephrine	27
-17	baseline	Epinephrine	27
-16	baseline	Epinephrine	27	38.55
-15	baseline	Epinephrine	27	38.25
-14	baseline	Epinephrine	27	38.4
-13	baseline	Epinephrine	27	38.675
-12	baseline	Epinephrine	27	38.7
-11	baseline	Epinephrine	27	38.6
-10	baseline	Epinephrine	27	38.6
-9	baseline	Epinephrine	27	38.4
-8	baseline	Epinephrine	27	38.5
-7	baseline	Epinephrine	27	38.65
-6	baseline	Epinephrine	27	38.6333
-5	baseline	Epinephrine	27	38.5333
-4	baseline	Epinephrine	27	38.6
-3	baseline	Epinephrine	27	38.6
-2	baseline	Epinephrine	27	38.7
-1	baseline	Epinephrine	27	38.7
0	infusion	Epinephrine	27	38.8
1	infusion	Epinephrine	27	39.4
2	infusion	Epinephrine	27	39.2667
3	infusion	Epinephrine	27	39.4333
4	infusion	Epinephrine	27	39.375
5	infusion	Epinephrine	27	39.45
6	infusion	Epinephrine	27	39.5333
7	post	Epinephrine	27	39.5
8	post	Epinephrine	27	39.3
9	post	Epinephrine	27	39.2
10	post	Epinephrine	27	39.2
11	post	Epinephrine	27	39.2
12	post	Epinephrine	27	39.1333
13	post	Epinephrine	27	39.0333
14	post	Epinephrine	27	39.2667
15	post	Epinephrine	27	39.175
16	post	Epinephrine	27	39.2333
17	post	Epinephrine	27	39.2
18	post	Epinephrine	27	39.1333
19	post	Epinephrine	27	38.8333
20	post	Epinephrine	27	38.5
21	post	Epinephrine	27
-24	baseline	Epinephrine	31
-23	baseline	Epinephrine	31
-22	baseline	Epinephrine	31
-21	baseline	Epinephrine	31
-20	baseline	Epinephrine	31
-19	baseline	Epinephrine	31
-18	baseline	Epinephrine	31
-17	baseline	Epinephrine	31
-16	baseline	Epinephrine	31	38.9
-15	baseline	Epinephrine	31	38.925
-14	baseline	Epinephrine	31	38.8
-13	baseline	Epinephrine	31	38.7333
-12	baseline	Epinephrine	31	38.75
-11	baseline	Epinephrine	31	38.64
-10	baseline	Epinephrine	31	38.8
-9	baseline	Epinephrine	31	38.7333
-8	baseline	Epinephrine	31	38.6667
-7	baseline	Epinephrine	31	38.5
-6	baseline	Epinephrine	31	38.6
-5	baseline	Epinephrine	31	38.6
-4	baseline	Epinephrine	31	38.8
-3	baseline	Epinephrine	31	38.8
-2	baseline	Epinephrine	31	38.7
-1	baseline	Epinephrine	31	38.9333
0	infusion	Epinephrine	31	39
1	infusion	Epinephrine	31	38.9
2	infusion	Epinephrine	31	38.7667
3	infusion	Epinephrine	31	39.0333
4	infusion	Epinephrine	31	39.25
5	infusion	Epinephrine	31	39.35
6	infusion	Epinephrine	31	39.25
7	post	Epinephrine	31	39.05
8	post	Epinephrine	31	39.1667
9	post	Epinephrine	31	39.0667
10	post	Epinephrine	31	39.125
11	post	Epinephrine	31	39.15
12	post	Epinephrine	31	39
13	post	Epinephrine	31	38.8
14	post	Epinephrine	31	38.9333
15	post	Epinephrine	31	38.5333
16	post	Epinephrine	31	38.825
17	post	Epinephrine	31	38.8
18	post	Epinephrine	31	38.6667
19	post	Epinephrine	31	38.6333
20	post	Epinephrine	31	38.6
21	post	Epinephrine	31
-24	baseline	Epinephrine	33
-23	baseline	Epinephrine	33
-22	baseline	Epinephrine	33
-21	baseline	Epinephrine	33
-20	baseline	Epinephrine	33
-19	baseline	Epinephrine	33
-18	baseline	Epinephrine	33	38.9
-17	baseline	Epinephrine	33	38.8667
-16	baseline	Epinephrine	33	38.7333
-15	baseline	Epinephrine	33	38.9
-14	baseline	Epinephrine	33	39.1
-13	baseline	Epinephrine	33	39.1
-12	baseline	Epinephrine	33	39.1667
-11	baseline	Epinephrine	33	39.0333
-10	baseline	Epinephrine	33	39.0333
-9	baseline	Epinephrine	33	39.0333
-8	baseline	Epinephrine	33	39.0333
-7	baseline	Epinephrine	33	38.8
-6	baseline	Epinephrine	33	38.7333
-5	baseline	Epinephrine	33	38.5333
-4	baseline	Epinephrine	33	38.8667
-3	baseline	Epinephrine	33	39
-2	baseline	Epinephrine	33	38.7333
-1	baseline	Epinephrine	33	38.6
0	infusion	Epinephrine	33	38.8
1	infusion	Epinephrine	33	38.8667
2	infusion	Epinephrine	33	38.8
3	infusion	Epinephrine	33	38.675
4	infusion	Epinephrine	33	38.6
5	infusion	Epinephrine	33	38.7333
6	infusion	Epinephrine	33	38.4
7	post	Epinephrine	33	38.4
8	post	Epinephrine	33	38.4
9	post	Epinephrine	33	38.55
10	post	Epinephrine	33	38.8
11	post	Epinephrine	33	38.8
12	post	Epinephrine	33	38.8
13	post	Epinephrine	33	38.825
14	post	Epinephrine	33	38.9333
15	post	Epinephrine	33	38.8667
16	post	Epinephrine	33	38.8667
17	post	Epinephrine	33	38.9667
18	post	Epinephrine	33	38.8333
19	post	Epinephrine	33	38.8
20	post	Epinephrine	33	38.8
21	post	Epinephrine	33	38.8
-24	baseline	Epinephrine	35
-23	baseline	Epinephrine	35
-22	baseline	Epinephrine	35
-21	baseline	Epinephrine	35
-20	baseline	Epinephrine	35
-19	baseline	Epinephrine	35
-18	baseline	Epinephrine	35
-17	baseline	Epinephrine	35	38.1
-16	baseline	Epinephrine	35	38.2
-15	baseline	Epinephrine	35	38.2333
-14	baseline	Epinephrine	35	38.2667
-13	baseline	Epinephrine	35	38.4333
-12	baseline	Epinephrine	35	38.4
-11	baseline	Epinephrine	35	38.425
-10	baseline	Epinephrine	35	38.5
-9	baseline	Epinephrine	35	38.475
-8	baseline	Epinephrine	35	38.45
-7	baseline	Epinephrine	35	38.35
-6	baseline	Epinephrine	35	38.35
-5	baseline	Epinephrine	35	38.3667
-4	baseline	Epinephrine	35	38.5
-3	baseline	Epinephrine	35	38.4
-2	baseline	Epinephrine	35	38.5333
-1	baseline	Epinephrine	35	38.6333
0	infusion	Epinephrine	35	38.6
1	infusion	Epinephrine	35	38.7333
2	infusion	Epinephrine	35	38.575
3	infusion	Epinephrine	35	38.65
4	infusion	Epinephrine	35	38.9333
5	infusion	Epinephrine	35	39.1333
6	infusion	Epinephrine	35	39.1667
7	post	Epinephrine	35	39.1667
8	post	Epinephrine	35	38.9667
9	post	Epinephrine	35	38.9333
10	post	Epinephrine	35	38.9
11	post	Epinephrine	35	38.5
12	post	Epinephrine	35	38.05
13	post	Epinephrine	35	38.1333
14	post	Epinephrine	35	38
15	post	Epinephrine	35	38.0667
16	post	Epinephrine	35	38.025
17	post	Epinephrine	35	38.1
18	post	Epinephrine	35	37.85
19	post	Epinephrine	35	38
20	post	Epinephrine	35	38.0333
21	post	Epinephrine	35	38.1
-24	baseline	Epinephrine	36
-23	baseline	Epinephrine	36
-22	baseline	Epinephrine	36
-21	baseline	Epinephrine	36
-20	baseline	Epinephrine	36	39.2
-19	baseline	Epinephrine	36	39.05
-18	baseline	Epinephrine	36	39.0333
-17	baseline	Epinephrine	36	39.1
-16	baseline	Epinephrine	36	39.1
-15	baseline	Epinephrine	36	39.1
-14	baseline	Epinephrine	36	39
-13	baseline	Epinephrine	36	39.125
-12	baseline	Epinephrine	36	39.1667
-11	baseline	Epinephrine	36	39.1667
-10	baseline	Epinephrine	36	39.1
-9	baseline	Epinephrine	36	39.05
-8	baseline	Epinephrine	36	39.1667
-7	baseline	Epinephrine	36	39.2
-6	baseline	Epinephrine	36	39.0333
-5	baseline	Epinephrine	36	39
-4	baseline	Epinephrine	36	38.9667
-3	baseline	Epinephrine	36	39.05
-2	baseline	Epinephrine	36	38.9
-1	baseline	Epinephrine	36	38.925
0	infusion	Epinephrine	36	39.0667
1	infusion	Epinephrine	36	39.1333
2	infusion	Epinephrine	36	39.0667
3	infusion	Epinephrine	36	39.15
4	infusion	Epinephrine	36	39.2
5	infusion	Epinephrine	36	39.225
6	infusion	Epinephrine	36	39.3
7	post	Epinephrine	36	39.0667
8	post	Epinephrine	36	38.9667
9	post	Epinephrine	36	38.9333
10	post	Epinephrine	36	38.8667
11	post	Epinephrine	36	38.84
12	post	Epinephrine	36	38.85
13	post	Epinephrine	36	38.8333
14	post	Epinephrine	36	38.95
15	post	Epinephrine	36	38.8667
16	post	Epinephrine	36	38.8333
17	post	Epinephrine	36	38.8
18	post	Epinephrine	36	38.7667
19	post	Epinephrine	36	38.9
20	post	Epinephrine	36	38.8333
21	post	Epinephrine	36
-24	baseline	Epinephrine	37
-23	baseline	Epinephrine	37
-22	baseline	Epinephrine	37
-21	baseline	Epinephrine	37
-20	baseline	Epinephrine	37
-19	baseline	Epinephrine	37
-18	baseline	Epinephrine	37	38.8
-17	baseline	Epinephrine	37	38.85
-16	baseline	Epinephrine	37	38.8667
-15	baseline	Epinephrine	37	38.9
-14	baseline	Epinephrine	37	39.0333
-13	baseline	Epinephrine	37	39.05
-12	baseline	Epinephrine	37	39.1
-11	baseline	Epinephrine	37	39.05
-10	baseline	Epinephrine	37	39.05
-9	baseline	Epinephrine	37	38.9
-8	baseline	Epinephrine	37	39.1
-7	baseline	Epinephrine	37	39.2
-6	baseline	Epinephrine	37	39.3
-5	baseline	Epinephrine	37	39.3
-4	baseline	Epinephrine	37	39.1
-3	baseline	Epinephrine	37	39.0667
-2	baseline	Epinephrine	37	39.2
-1	baseline	Epinephrine	37	39.35
0	infusion	Epinephrine	37	39.2667
1	infusion	Epinephrine	37	39.35
2	infusion	Epinephrine	37	39.5333
3	infusion	Epinephrine	37	39.6
4	infusion	Epinephrine	37	39.8
5	infusion	Epinephrine	37	39.85
6	infusion	Epinephrine	37	39.675
7	post	Epinephrine	37	39.8
8	post	Epinephrine	37	39.6
9	post	Epinephrine	37	39.8667
10	post	Epinephrine	37	39.8
11	post	Epinephrine	37	39.7
12	post	Epinephrine	37	39.85
13	post	Epinephrine	37	40
14	post	Epinephrine	37	39.2
15	post	Epinephrine	37	40.2333
16	post	Epinephrine	37	40.25
17	post	Epinephrine	37	39.15
18	post	Epinephrine	37	38.95
19	post	Epinephrine	37	38.95
20	post	Epinephrine	37	39.1
21	post	Epinephrine	37
-24	baseline	Epinephrine	38
-23	baseline	Epinephrine	38
-22	baseline	Epinephrine	38
-21	baseline	Epinephrine	38
-20	baseline	Epinephrine	38
-19	baseline	Epinephrine	38
-18	baseline	Epinephrine	38
-17	baseline	Epinephrine	38
-16	baseline	Epinephrine	38	38.5
-15	baseline	Epinephrine	38	38.75
-14	baseline	Epinephrine	38	38.7
-13	baseline	Epinephrine	38	38.8333
-12	baseline	Epinephrine	38	38.6
-11	baseline	Epinephrine	38	38.55
-10	baseline	Epinephrine	38	38.5
-9	baseline	Epinephrine	38	38.8
-8	baseline	Epinephrine	38	38.65
-7	baseline	Epinephrine	38	38.5333
-6	baseline	Epinephrine	38	38.6333
-5	baseline	Epinephrine	38	38.6
-4	baseline	Epinephrine	38	38.5667
-3	baseline	Epinephrine	38	38.6333
-2	baseline	Epinephrine	38	38.6
-1	baseline	Epinephrine	38	38.5
0	infusion	Epinephrine	38	38.3667
1	infusion	Epinephrine	38	38.9667
2	infusion	Epinephrine	38
3	infusion	Epinephrine	38	38.6333
4	infusion	Epinephrine	38	38.6
5	infusion	Epinephrine	38	38.7
6	infusion	Epinephrine	38	38.45
7	post	Epinephrine	38	38.8667
8	post	Epinephrine	38	38.675
9	post	Epinephrine	38	38.5667
10	post	Epinephrine	38	38.2
11	post	Epinephrine	38	38.5
12	post	Epinephrine	38	38.475
13	post	Epinephrine	38	38.4667
14	post	Epinephrine	38	38.4
15	post	Epinephrine	38	38.3667
16	post	Epinephrine	38	38.5333
17	post	Epinephrine	38	38.15
18	post	Epinephrine	38	38.275
19	post	Epinephrine	38	38.3
20	post	Epinephrine	38
21	post	Epinephrine	38
-24	baseline	Epinephrine	39
-23	baseline	Epinephrine	39
-22	baseline	Epinephrine	39
-21	baseline	Epinephrine	39
-20	baseline	Epinephrine	39
-19	baseline	Epinephrine	39
-18	baseline	Epinephrine	39	38.2
-17	baseline	Epinephrine	39	38.2
-16	baseline	Epinephrine	39	38.4
-15	baseline	Epinephrine	39	38.4
-14	baseline	Epinephrine	39	38.4333
-13	baseline	Epinephrine	39	38.5
-12	baseline	Epinephrine	39	38.3
-11	baseline	Epinephrine	39	38.1667
-10	baseline	Epinephrine	39	38
-9	baseline	Epinephrine	39	38.5
-8	baseline	Epinephrine	39	38.3667
-7	baseline	Epinephrine	39	38.25
-6	baseline	Epinephrine	39	38.0667
-5	baseline	Epinephrine	39	38.1
-4	baseline	Epinephrine	39	38.0667
-3	baseline	Epinephrine	39	38.3667
-2	baseline	Epinephrine	39	38.25
-1	baseline	Epinephrine	39	38.25
0	infusion	Epinephrine	39	38.2
1	infusion	Epinephrine	39	38.7333
2	infusion	Epinephrine	39	38.6
3	infusion	Epinephrine	39	38.05
4	infusion	Epinephrine	39	37.9
5	infusion	Epinephrine	39	38.1667
6	infusion	Epinephrine	39	38.4
7	post	Epinephrine	39	38.0333
8	post	Epinephrine	39	38.075
9	post	Epinephrine	39	38.0667
10	post	Epinephrine	39	38.1333
11	post	Epinephrine	39	38.3
12	post	Epinephrine	39	37.9667
13	post	Epinephrine	39	38
14	post	Epinephrine	39	37.8
15	post	Epinephrine	39	38.1333
16	post	Epinephrine	39	37.9
17	post	Epinephrine	39	37.75
18	post	Epinephrine	39	38.05
19	post	Epinephrine	39	38.12
20	post	Epinephrine	39	38.05
21	post	Epinephrine	39	38
-24	baseline	Epinephrine	43
-23	baseline	Epinephrine	43
-22	baseline	Epinephrine	43
-21	baseline	Epinephrine	43
-20	baseline	Epinephrine	43
-19	baseline	Epinephrine	43
-18	baseline	Epinephrine	43
-17	baseline	Epinephrine	43
-16	baseline	Epinephrine	43	38.75
-15	baseline	Epinephrine	43	38.725
-14	baseline	Epinephrine	43	38.8
-13	baseline	Epinephrine	43	38.7333
-12	baseline	Epinephrine	43	38.8
-11	baseline	Epinephrine	43	38.85
-10	baseline	Epinephrine	43	38.8
-9	baseline	Epinephrine	43	38.9333
-8	baseline	Epinephrine	43	39
-7	baseline	Epinephrine	43	38.95
-6	baseline	Epinephrine	43	38.8
-5	baseline	Epinephrine	43	38.8
-4	baseline	Epinephrine	43	38.8667
-3	baseline	Epinephrine	43	38.8333
-2	baseline	Epinephrine	43	38.9
-1	baseline	Epinephrine	43	39.05
0	infusion	Epinephrine	43	39.0333
1	infusion	Epinephrine	43	39.2667
2	infusion	Epinephrine	43	39.0333
3	infusion	Epinephrine	43
4	infusion	Epinephrine	43	38.95
5	infusion	Epinephrine	43	38.9
6	infusion	Epinephrine	43	38.8667
7	post	Epinephrine	43	39.0333
8	post	Epinephrine	43	38.9
9	post	Epinephrine	43	38.9
10	post	Epinephrine	43	39.05
11	post	Epinephrine	43	39.0667
12	post	Epinephrine	43	38.925
13	post	Epinephrine	43	38.8667
14	post	Epinephrine	43	39.0333
15	post	Epinephrine	43	39
16	post	Epinephrine	43	39
17	post	Epinephrine	43	38.95
18	post	Epinephrine	43	38.75
19	post	Epinephrine	43	38.7
20	post	Epinephrine	43	38.7
21	post	Epinephrine	43
-24	baseline	Saline	17
-23	baseline	Saline	17
-22	baseline	Saline	17	38.9
-21	baseline	Saline	17	39
-20	baseline	Saline	17	38.85
-19	baseline	Saline	17	38.85
-18	baseline	Saline	17	39
-17	baseline	Saline	17	38.9
-16	baseline	Saline	17	38.9
-15	baseline	Saline	17	38.8667
-14	baseline	Saline	17	38.9
-13	baseline	Saline	17	38.9
-12	baseline	Saline	17	38.7667
-11	baseline	Saline	17	38.85
-10	baseline	Saline	17	38.9
-9	baseline	Saline	17	38.8
-8	baseline	Saline	17	38.9
-7	baseline	Saline	17	38.8333
-6	baseline	Saline	17	38.7333
-5	baseline	Saline	17	38.8
-4	baseline	Saline	17	38.9667
-3	baseline	Saline	17	38.8667
-2	baseline	Saline	17	39
-1	baseline	Saline	17	39
0	infusion	Saline	17	38.9
1	infusion	Saline	17	39
2	infusion	Saline	17	39
3	infusion	Saline	17	38.9
4	infusion	Saline	17	38.8
5	infusion	Saline	17	38.95
6	infusion	Saline	17	38.9
7	post	Saline	17	38.8667
8	post	Saline	17	39.1
9	post	Saline	17	39.05
10	post	Saline	17	38.9333
11	post	Saline	17	39.1
12	post	Saline	17	39.1
13	post	Saline	17	39.0667
14	post	Saline	17	38.9
15	post	Saline	17	38.8
16	post	Saline	17	38.85
17	post	Saline	17	38.8667
18	post	Saline	17	38.9333
19	post	Saline	17	38.9333
20	post	Saline	17	39
21	post	Saline	17
-24	baseline	Saline	18
-23	baseline	Saline	18
-22	baseline	Saline	18	38.65
-21	baseline	Saline	18	38.725
-20	baseline	Saline	18	38.8667
-19	baseline	Saline	18	38.9
-18	baseline	Saline	18	38.925
-17	baseline	Saline	18	39
-16	baseline	Saline	18	38.8
-15	baseline	Saline	18	39
-14	baseline	Saline	18	38.9
-13	baseline	Saline	18	38.9
-12	baseline	Saline	18	38.8667
-11	baseline	Saline	18	38.9
-10	baseline	Saline	18	39
-9	baseline	Saline	18	39.05
-8	baseline	Saline	18	39.15
-7	baseline	Saline	18	38.75
-6	baseline	Saline	18	38.9
-5	baseline	Saline	18	38.8
-4	baseline	Saline	18	38.9
-3	baseline	Saline	18	38.7333
-2	baseline	Saline	18	38.875
-1	baseline	Saline	18	38.9667
0	infusion	Saline	18	38.9
1	infusion	Saline	18	38.9667
2	infusion	Saline	18	38.9
3	infusion	Saline	18	38.9333
4	infusion	Saline	18	38.9667
5	infusion	Saline	18	39
6	infusion	Saline	18	38.9667
7	post	Saline	18	38.9333
8	post	Saline	18	38.975
9	post	Saline	18	39
10	post	Saline	18	39.0333
11	post	Saline	18	38.85
12	post	Saline	18	38.9333
13	post	Saline	18	38.9333
14	post	Saline	18	38.9
15	post	Saline	18	38.8
16	post	Saline	18	38.7667
17	post	Saline	18	39
18	post	Saline	18	38.9
19	post	Saline	18	39
20	post	Saline	18	39.1
21	post	Saline	18
-24	baseline	Saline	20
-23	baseline	Saline	20
-22	baseline	Saline	20
-21	baseline	Saline	20	38.9
-20	baseline	Saline	20	38.9667
-19	baseline	Saline	20	39.1667
-18	baseline	Saline	20	39.3
-17	baseline	Saline	20	39.3
-16	baseline	Saline	20	39.3
-15	baseline	Saline	20	39.3
-14	baseline	Saline	20	39.2
-13	baseline	Saline	20	39.3667
-12	baseline	Saline	20	39.3
-11	baseline	Saline	20	39.3
-10	baseline	Saline	20	39.0333
-9	baseline	Saline	20	38.9
-8	baseline	Saline	20	39.0333
-7	baseline	Saline	20	39.15
-6	baseline	Saline	20
-5	baseline	Saline	20	38.9
-4	baseline	Saline	20	38.9
-3	baseline	Saline	20	38.8
-2	baseline	Saline	20	38.8
-1	baseline	Saline	20	38.8667
0	infusion	Saline	20	39
1	infusion	Saline	20	39.2
2	infusion	Saline	20	39.15
3	infusion	Saline	20	39.1333
4	infusion	Saline	20	39.1333
5	infusion	Saline	20	39.2
6	infusion	Saline	20	38.9333
7	post	Saline	20	38.8
8	post	Saline	20	39
9	post	Saline	20	39
10	post	Saline	20	39
11	post	Saline	20
12	post	Saline	20	38.75
13	post	Saline	20	38.8
14	post	Saline	20	38.8
15	post	Saline	20	38.8
16	post	Saline	20	38.75
17	post	Saline	20	38.7333
18	post	Saline	20	38.9
19	post	Saline	20	38.9333
20	post	Saline	20	39
21	post	Saline	20
-24	baseline	Saline	22
-23	baseline	Saline	22
-22	baseline	Saline	22
-21	baseline	Saline	22
-20	baseline	Saline	22
-19	baseline	Saline	22
-18	baseline	Saline	22
-17	baseline	Saline	22	38.8
-16	baseline	Saline	22	38.9333
-15	baseline	Saline	22	38.8667
-14	baseline	Saline	22	38.5667
-13	baseline	Saline	22	38.425
-12	baseline	Saline	22	38.6
-11	baseline	Saline	22	38.8
-10	baseline	Saline	22	38.7333
-9	baseline	Saline	22	38.6167
-8	baseline	Saline	22	38.7
-7	baseline	Saline	22	38.9333
-6	baseline	Saline	22	38.6333
-5	baseline	Saline	22	38.6
-4	baseline	Saline	22	38.4
-3	baseline	Saline	22	38.6
-2	baseline	Saline	22	38.7
-1	baseline	Saline	22	38.72
0	infusion	Saline	22	38.6
1	infusion	Saline	22	39
2	infusion	Saline	22	38.65
3	infusion	Saline	22	38.45
4	infusion	Saline	22	38.76
5	infusion	Saline	22	38.7333
6	infusion	Saline	22	38.575
7	post	Saline	22	38.7
8	post	Saline	22	38.65
9	post	Saline	22	38.825
10	post	Saline	22	38.95
11	post	Saline	22	39
12	post	Saline	22	39
13	post	Saline	22	39
14	post	Saline	22	38.95
15	post	Saline	22	39
16	post	Saline	22	39.175
17	post	Saline	22	39.1
18	post	Saline	22	39
19	post	Saline	22	39
20	post	Saline	22	38.8
21	post	Saline	22
-24	baseline	Saline	24
-23	baseline	Saline	24
-22	baseline	Saline	24
-21	baseline	Saline	24
-20	baseline	Saline	24
-19	baseline	Saline	24
-18	baseline	Saline	24
-17	baseline	Saline	24
-16	baseline	Saline	24	38.8
-15	baseline	Saline	24	39.075
-14	baseline	Saline	24	39.2
-13	baseline	Saline	24	39.075
-12	baseline	Saline	24	38.925
-11	baseline	Saline	24	38.875
-10	baseline	Saline	24	38.7667
-9	baseline	Saline	24	38.82
-8	baseline	Saline	24	38.9
-7	baseline	Saline	24	38.875
-6	baseline	Saline	24	38.675
-5	baseline	Saline	24	38.6333
-4	baseline	Saline	24	38.68
-3	baseline	Saline	24	38.84
-2	baseline	Saline	24	38.8
-1	baseline	Saline	24	38.75
0	infusion	Saline	24	38.775
1	infusion	Saline	24	38.975
2	infusion	Saline	24	38.85
3	infusion	Saline	24	38.8667
4	infusion	Saline	24	38.9
5	infusion	Saline	24	39.1
6	infusion	Saline	24	38.95
7	post	Saline	24	38.775
8	post	Saline	24	38.78
9	post	Saline	24	38.75
10	post	Saline	24	38.975
11	post	Saline	24	38.9
12	post	Saline	24	38.925
13	post	Saline	24	38.9333
14	post	Saline	24	38.8
15	post	Saline	24	38.95
16	post	Saline	24	39
17	post	Saline	24	39.125
18	post	Saline	24	39.2
19	post	Saline	24	39.1
20	post	Saline	24	39
21	post	Saline	24
-24	baseline	Saline	26
-23	baseline	Saline	26
-22	baseline	Saline	26
-21	baseline	Saline	26
-20	baseline	Saline	26
-19	baseline	Saline	26
-18	baseline	Saline	26
-17	baseline	Saline	26
-16	baseline	Saline	26
-15	baseline	Saline	26
-14	baseline	Saline	26	39.1
-13	baseline	Saline	26	39.0667
-12	baseline	Saline	26	39.05
-11	baseline	Saline	26	38.85
-10	baseline	Saline	26	38.8333
-9	baseline	Saline	26	38.5333
-8	baseline	Saline	26	38.5667
-7	baseline	Saline	26	38.8
-6	baseline	Saline	26	38.925
-5	baseline	Saline	26	39
-4	baseline	Saline	26	39.15
-3	baseline	Saline	26	38.95
-2	baseline	Saline	26	38.95
-1	baseline	Saline	26	38.8
0	infusion	Saline	26	39.0667
1	infusion	Saline	26	39.05
2	infusion	Saline	26	39.0667
3	infusion	Saline	26	39
4	infusion	Saline	26	38.95
5	infusion	Saline	26	38.7667
6	infusion	Saline	26	39.1
7	post	Saline	26	39
8	post	Saline	26	39.1
9	post	Saline	26	38.85
10	post	Saline	26	38.9
11	post	Saline	26	38.4
12	post	Saline	26	38.4
13	post	Saline	26	38.45
14	post	Saline	26	38.4
15	post	Saline	26	38.65
16	post	Saline	26	38.75
17	post	Saline	26	38.6
18	post	Saline	26	38.45
19	post	Saline	26	38.4
20	post	Saline	26	38.5
21	post	Saline	26	38.35
-24	baseline	Saline	28
-23	baseline	Saline	28
-22	baseline	Saline	28
-21	baseline	Saline	28
-20	baseline	Saline	28	39.1
-19	baseline	Saline	28	39.1
-18	baseline	Saline	28	39.1
-17	baseline	Saline	28	39.1
-16	baseline	Saline	28	39.1
-15	baseline	Saline	28	39.1
-14	baseline	Saline	28	39
-13	baseline	Saline	28	38.9
-12	baseline	Saline	28	38.85
-11	baseline	Saline	28	38.7667
-10	baseline	Saline	28	38.8333
-9	baseline	Saline	28	39
-8	baseline	Saline	28	38.9
-7	baseline	Saline	28	38.9
-6	baseline	Saline	28	39
-5	baseline	Saline	28	38.8333
-4	baseline	Saline	28	38.85
-3	baseline	Saline	28	38.9
-2	baseline	Saline	28	38.9667
-1	baseline	Saline	28	38.9
0	infusion	Saline	28	38.8333
1	infusion	Saline	28	38.9
2	infusion	Saline	28	38.7
3	infusion	Saline	28	38.8667
4	infusion	Saline	28	38.8
5	infusion	Saline	28	38.9667
6	infusion	Saline	28	38.8
7	post	Saline	28	38.8333
8	post	Saline	28	38.7667
9	post	Saline	28	38.8333
10	post	Saline	28	38.8
11	post	Saline	28	38.7
12	post	Saline	28	38.9
13	post	Saline	28	38.9
14	post	Saline	28	38.7667
15	post	Saline	28	38.9
16	post	Saline	28	38.7333
17	post	Saline	28	38.6333
18	post	Saline	28	38.8
19	post	Saline	28	38.7
20	post	Saline	28
21	post	Saline	28
-24	baseline	Saline	42
-23	baseline	Saline	42
-22	baseline	Saline	42
-21	baseline	Saline	42
-20	baseline	Saline	42
-19	baseline	Saline	42	39
-18	baseline	Saline	42	38.9
-17	baseline	Saline	42	38.9
-16	baseline	Saline	42	38.9333
-15	baseline	Saline	42	38.9333
-14	baseline	Saline	42	38.8
-13	baseline	Saline	42	38.8
-12	baseline	Saline	42	38.7
-11	baseline	Saline	42
-10	baseline	Saline	42	38.6
-9	baseline	Saline	42	38.7
-8	baseline	Saline	42	38.65
-7	baseline	Saline	42	38.8
-6	baseline	Saline	42	38.9
-5	baseline	Saline	42	38.6
-4	baseline	Saline	42	38.6667
-3	baseline	Saline	42	38.6333
-2	baseline	Saline	42	38.6
-1	baseline	Saline	42	38.8
0	infusion	Saline	42	38.6
1	infusion	Saline	42	38.6
2	infusion	Saline	42	38.6
3	infusion	Saline	42	38.5
4	infusion	Saline	42	38.4
5	infusion	Saline	42	38.55
6	infusion	Saline	42	38.6
7	post	Saline	42	38.6
8	post	Saline	42	38.6
9	post	Saline	42	38.4
10	post	Saline	42	38.4667
11	post	Saline	42	38.46
12	post	Saline	42	38.5333
13	post	Saline	42	38.5333
14	post	Saline	42	38.6
15	post	Saline	42	38.6
16	post	Saline	42	38.5
17	post	Saline	42	38.4667
18	post	Saline	42	38.4
19	post	Saline	42	38.4667
20	post	Saline	42	38.6
21	post	Saline	42
-24	baseline	Saline	45	38.7667
-23	baseline	Saline	45	38.8667
-22	baseline	Saline	45	38.8667
-21	baseline	Saline	45	38.75
-20	baseline	Saline	45	38.8
-19	baseline	Saline	45	38.8333
-18	baseline	Saline	45	38.8
-17	baseline	Saline	45	38.8
-16	baseline	Saline	45	38.8
-15	baseline	Saline	45	38.75
-14	baseline	Saline	45	38.7667
-13	baseline	Saline	45	38.7
-12	baseline	Saline	45	38.7
-11	baseline	Saline	45	38.7333
-10	baseline	Saline	45	38.7333
-9	baseline	Saline	45	38.8333
-8	baseline	Saline	45	38.8
-7	baseline	Saline	45	38.8667
-6	baseline	Saline	45	38.8333
-5	baseline	Saline	45	38.7333
-4	baseline	Saline	45	38.8333
-3	baseline	Saline	45	38.9
-2	baseline	Saline	45	38.7333
-1	baseline	Saline	45	38.7
0	infusion	Saline	45	38.7
1	infusion	Saline	45	38.7
2	infusion	Saline	45	38.6
3	infusion	Saline	45	38.6667
4	infusion	Saline	45	38.8
5	infusion	Saline	45	38.7
6	infusion	Saline	45	38.7
7	post	Saline	45	38.8
8	post	Saline	45	38.9667
9	post	Saline	45	38.8333
10	post	Saline	45	38.75
11	post	Saline	45	38.825
12	post	Saline	45	38.8
13	post	Saline	45	38.7333
14	post	Saline	45	38.75
15	post	Saline	45	38.7
16	post	Saline	45	38.7
17	post	Saline	45	38.7
18	post	Saline	45	38.7667
19	post	Saline	45	38.8333
20	post	Saline	45	38.8
21	post	Saline	45

## Sheet: HRT and HRV
Treatment	Period	Animal ID	HR average	HR median	IBI average	IBI median	SDNN average	SDNN median	RMSSD average	RMSSD median
Epinephrine	Baseline	25	90.39	89.38	664.6	671.3	45.66	44.24	61.84	63.93
Epinephrine	Baseline	27	70.71	70.32	850.9	853.2	63.27	64.04	77.05	77.11
Epinephrine	Baseline	31	95.3	96.27	630.7	623.2	33.13	32.41	32.24	28.17
Epinephrine	Baseline	33	62.97	63.53	953.3	944.4	46.47	42.2	53.35	46.28
Epinephrine	Baseline	35	55.69	55.85	1077.8	1074.3	55.85	52.27	57.51	49.02
Epinephrine	Baseline	36	82.88	80.4	728.2	746.3	65.28	59.15	61.08	58.2
Epinephrine	Baseline	37	113.83	114.29	527.3	525	31.09	30.43	25.22	23.64
Epinephrine	Baseline	38	73.78	74.75	817.1	802.7	54.25	47.99	52.97	47.98
Epinephrine	Baseline	39	67.88	65.02	895.9	922.7	65.48	51.49	54.31	59.28
Epinephrine	Baseline	43	74.61	73.71	804.8	814	25.11	22.82	18.55	18.51
Saline	Baseline	17	102.22	101.31	588.1	592.3	106.42	109.43	156.43	156.88
Saline	Baseline	18	88.55	86.85	680.3	690.8	41.12	26.82	24.8	22.82
Saline	Baseline	20	108.23	107.81	554.6	556.6	22.8	21.43	17.23	18.09
Saline	Baseline	24	74.1	74.96	813	800.4	84.74	88.14	93.12	84.69
Saline	Baseline	26	97.76	97.61	614.5	614.7	31.28	22.34	18.68	17.78
Saline	Baseline	28	78.5	77.58	766.3	773.4	50.55	44.66	48.48	46.54
Saline	Baseline	42	70.25	68.39	859.8	877.3	78.92	74.24	62.58	57.89
Saline	Baseline	45	82.92	82.55	725.8	726.9	53.03	52.6	47.29	41.11
Epinephrine	Infusion	25	85.9	82.98	708.8	723.1	37.27	16.88	28.75	10.37
Epinephrine	Infusion	27	72.92	66.05	843.5	908.4	39.62	19.58	28.65	8.39
Epinephrine	Infusion	31	89.85	90.35	669.7	664.1	37.73	22.75	32.25	12.64
Epinephrine	Infusion	33	77.63	88.36	800.1	679.1	45.86	17.44	35.32	7.22
Epinephrine	Infusion	35	61.78	58.61	984.5	1023.8	23.92	15.31	15.4	7.66
Epinephrine	Infusion	36	108.03	116.24	568	516.2	29.99	5.06	20.01	3.42
Epinephrine	Infusion	37	98.11	95.59	614.2	627.7	17.89	9.09	9.72	6.28
Epinephrine	Infusion	38	75.13	73.71	832.2	814	62.37	45.65	38.4	28.64
Epinephrine	Infusion	39	56.97	55.72	1155	1076.9	96.56	52.15	90.1	42.28
Epinephrine	Infusion	43	114.87	122.52	534.8	489.7	15.46	3.08	6.52	1.5
Saline	Infusion	17	103.1	102.99	582.8	582.6	97.77	104.95	135.97	145.26
Saline	Infusion	18	89.38	89.12	672.3	673.3	33.08	30.12	24.87	19.81
Saline	Infusion	20	106.58	106.51	563.1	563.3	22.85	19.68	20.23	16.01
Saline	Infusion	24	75.82	75.46	793.9	795.2	78.09	75.34	70.95	69.18
Saline	Infusion	26	98.28	98.7	610.7	607.9	31.21	29.27	26.05	26.51
Saline	Infusion	28	76.77	76.31	782.3	786.3	40.81	39.02	42.31	42.72
Saline	Infusion	42	69.71	68.49	867.7	876	80.92	59.41	63.31	60.34
Saline	Infusion	45	87.1	86.54	691	693.3	59.44	49.53	68.11	48.34
Epinephrine	Post-infusion	25	111.2	108.84	541.1	551.3	19.94	11.09	6.57	3.97
Epinephrine	Post-infusion	27	116.65	115.13	516	521.1	19.14	12.2	10.29	7.05
Epinephrine	Post-infusion	31	128.66	120.67	471.3	497.2	23.91	23.87	23.74	22.54
Epinephrine	Post-infusion	33	108.33	101.43	567.3	591.5	30.74	22.91	36.17	15.51
Epinephrine	Post-infusion	35	115.68	115.5	524.4	519.5	13.89	4.54	11.51	2.75
Epinephrine	Post-infusion	36	124.78	122.33	489	490.5	27.85	24.56	28.52	10.67
Epinephrine	Post-infusion	37	146.57	150.81	413.9	397.8	7.56	3.02	2.59	1.85
Epinephrine	Post-infusion	38	123.74	106.5	515.6	563.4	31.28	21.78	27.95	16.64
Epinephrine	Post-infusion	39	115.9	118.31	522.7	507.1	27.18	17.66	14.97	5.95
Epinephrine	Post-infusion	43	140.08	135.71	432.7	442.1	13.82	8.81	10.34	3.73
Saline	Post-infusion	17	103.79	104.73	579.1	572.9	92.2	91.14	129.48	129.17
Saline	Post-infusion	18	87.7	87.4	684.8	686.5	41.25	35.2	33.89	23.43
Saline	Post-infusion	20	104.38	104.79	575.8	572.6	31.52	31.8	29.14	24.27
Saline	Post-infusion	24	74.38	75.3	811.5	796.8	86.14	81.31	74.91	60.99
Saline	Post-infusion	26	97.06	96.32	619.1	622.9	24.67	24.19	17.75	15.18
Saline	Post-infusion	28	75.62	73.93	795.3	811.6	47.52	36.12	47.1	31.02
Saline	Post-infusion	42	70.86	68.74	855.8	872.8	64.64	64.6	65.13	58.03
Saline	Post-infusion	45	85.89	85.56	700.1	701.3	46.44	40.46	44.62	38.78
